# Supplementary material for: Scalable high-temperature superconducting diodes enabled by intrinsic Josephson junctions
Source: Natl Sci Rev. 2026 May 22;13(14):nwag285. doi: 10.1093/nsr/nwag285 (PMC13348245; doi:10.1093/nsr/nwag285)
Supplement: nwag285_Supplemental_Files [file nwag285_supplemental_files.zip]

Archive with 4 entries (3 files):
- NSR_MS-2025-2992-supporting/
- NSR_MS-2025-2992-supporting/NSR_MS-2025-2992-supporting.docx
- NSR_MS-2025-2992-supporting/Supplementary_Video_1.mp4
- NSR_MS-2025-2992-supporting/Supplementary_Video_2.mp4
